# Supplementary material for: Genomic Insights into Idiopathic Granulomatous Mastitis through Whole-Exome Sequencing: A Case Report of Eight Patients
Source: Int J Mol Sci. 2024 Aug 21;25(16):9058. doi: 10.3390/ijms25169058 (PMC11354296; doi:10.3390/ijms25169058)
Supplement: Supplementary file 1 [file ijms-25-09058-s001.zip]

Archive with 1 entries (1 files):
- ijms-3158850-supplementary.pdf
